# Supplementary material for: The Effect of Adding Exogenous Bletilla Striata Polysaccharide on Kiwifruit Wine Quality
Source: Foods. 2026 Jul 16;15(14):2521. doi: 10.3390/foods15142521 (PMC13409640; doi:10.3390/foods15142521)
Supplement: Supplementary file 1 [file foods-15-02521-s001.zip]

Archive with 1 entries (1 files):
- foods-4395159-supplementary.pdf
